# Supplementary material for: Preoperative multiparameter MRI‐based prediction of Ki‐67 expression in primary central nervous system lymphoma
Source: Precis Radiat Oncol. 2025 Mar 18;9(1):23–34. doi: 10.1002/pro6.70005 (PMC12559913; doi:10.1002/pro6.70005)
Supplement: Supplementary file 1 — Supporting Information [file PRO6-9-23-s002.zip]

Archive with 7 entries (7 files):
- ADC_top10_features.csv
- DWI_top10_features.csv
- multi_parameter_top10_features.csv
- T1C_top10_features.csv
- T1_top10_features.csv
- T2_FLAIR_top10_features.csv
- T2_top10_features.csv
