# Supplementary material for: Preoperative multiparameter MRI‐based prediction of Ki‐67 expression in primary central nervous system lymphoma
Source: Precis Radiat Oncol. 2025 Mar 18;9(1):23–34. doi: 10.1002/pro6.70005 (PMC12559913; doi:10.1002/pro6.70005)
Supplement: Supplementary file 1 — Supporting Information [file PRO6-9-23-s002.zip › ADC_top10_features.csv]

Feature	F-Value
original.6	6.717166472228885
original.25	6.254266325211041
wavelet-LLH.14	10.915254170597578
wavelet-LLH.20	7.54488406074869
wavelet-LLH.39	5.759597037760331
wavelet-LLH.61	6.364477800354935
wavelet-HLL.80	6.165729930972203
wavelet-HLH.80	6.614663996691798
wavelet-HHL.50	5.806865196917086
wavelet-HHL.61	7.221704309435263
