# Supplementary material for: Preoperative multiparameter MRI‐based prediction of Ki‐67 expression in primary central nervous system lymphoma
Source: Precis Radiat Oncol. 2025 Mar 18;9(1):23–34. doi: 10.1002/pro6.70005 (PMC12559913; doi:10.1002/pro6.70005)
Supplement: Supplementary file 1 — Supporting Information [file PRO6-9-23-s002.zip › DWI_top10_features.csv]

Feature	F-Value
original.5	4.572928847827385
original.6	6.4911556061005165
original.7	5.002981752645478
original.8	5.330732193393588
original.9	4.648848199005703
original.11	3.775467129181068
original.13	5.454912912525745
original.86	6.1443026371317995
wavelet-LHH.23	4.534332859508485
wavelet-HHH.42	4.343268606891298
