# Supplementary material for: Preoperative multiparameter MRI‐based prediction of Ki‐67 expression in primary central nervous system lymphoma
Source: Precis Radiat Oncol. 2025 Mar 18;9(1):23–34. doi: 10.1002/pro6.70005 (PMC12559913; doi:10.1002/pro6.70005)
Supplement: Supplementary file 1 — Supporting Information [file PRO6-9-23-s002.zip › T1C_top10_features.csv]

Feature	F-Value
original.6	6.456307262683514
original.29	6.40138441897182
original.56	7.324186073599785
original.99	7.78199778595706
wavelet-LLH.80	6.3840925509618485
wavelet-LHH.72	7.653086710898276
wavelet-HLH.72	6.2703947501313815
wavelet-LLL.15	6.351014083615694
wavelet-LLL.42	7.197592092054247
wavelet-LLL.85	6.589436455070323
