# Supplementary material for: Preoperative multiparameter MRI‐based prediction of Ki‐67 expression in primary central nervous system lymphoma
Source: Precis Radiat Oncol. 2025 Mar 18;9(1):23–34. doi: 10.1002/pro6.70005 (PMC12559913; doi:10.1002/pro6.70005)
Supplement: Supplementary file 1 — Supporting Information [file PRO6-9-23-s002.zip › T1_top10_features.csv]

Feature	F-Value
original.5	4.450561530311754
original.6	5.814186749291433
original.99	4.482464803432909
wavelet-LHL.14	5.687325305237704
wavelet-LHH.33	6.175092922510932
wavelet-LHH.55	4.508474799717505
wavelet-HLH.88	4.360774888514309
wavelet-HHL.92	5.731229276034626
wavelet-HHH.92	6.463939471588871
wavelet-LLL.85	4.409215246484503
