# Supplementary material for: Preoperative multiparameter MRI‐based prediction of Ki‐67 expression in primary central nervous system lymphoma
Source: Precis Radiat Oncol. 2025 Mar 18;9(1):23–34. doi: 10.1002/pro6.70005 (PMC12559913; doi:10.1002/pro6.70005)
Supplement: Supplementary file 1 — Supporting Information [file PRO6-9-23-s002.zip › T2_FLAIR_top10_features.csv]

Feature	F-Value
original.6	6.275315895984578
original.66	5.228315246459822
original.77	5.604532997217537
original.85	5.98049675590215
original.93	5.024376164131932
original.98	4.5345593867838625
wavelet-LLL.52	4.443587645714817
wavelet-LLL.63	4.500305422783628
wavelet-LLL.71	4.381716481416686
wavelet-LLL.79	4.606701841626954
