# Supplementary material for: Preoperative multiparameter MRI‐based prediction of Ki‐67 expression in primary central nervous system lymphoma
Source: Precis Radiat Oncol. 2025 Mar 18;9(1):23–34. doi: 10.1002/pro6.70005 (PMC12559913; doi:10.1002/pro6.70005)
Supplement: Supplementary file 1 — Supporting Information [file PRO6-9-23-s002.zip › T2_top10_features.csv]

Feature	F-Value
original.6	6.285057774631442
wavelet-LLH.14	6.331108040815865
wavelet-LHL.30	6.390457968076852
wavelet-LHL.91	6.518473435594748
wavelet-LHH.18	6.30549536113562
wavelet-LHH.59	6.280564353500545
wavelet-LHH.75	6.372706563487656
wavelet-LHH.83	6.286282086448476
wavelet-HLL.91	6.610643769905525
wavelet-LLL.31	6.779554896247554
