# Supplementary material for: Preoperative multiparameter MRI‐based prediction of Ki‐67 expression in primary central nervous system lymphoma
Source: Precis Radiat Oncol. 2025 Mar 18;9(1):23–34. doi: 10.1002/pro6.70005 (PMC12559913; doi:10.1002/pro6.70005)
Supplement: Supplementary file 2 — Supporting Information [file PRO6-9-23-s001.zip]

Archive with 1 entries (1 files):
- Appendix2.xlsx
