# Supplementary material for: Preoperative multiparameter MRI‐based prediction of Ki‐67 expression in primary central nervous system lymphoma
Source: Precis Radiat Oncol. 2025 Mar 18;9(1):23–34. doi: 10.1002/pro6.70005 (PMC12559913; doi:10.1002/pro6.70005)
Supplement: Supplementary file 2 — Supporting Information [file PRO6-9-23-s001.zip › Appendix2.xlsx]

## Sheet: Sheet1
Dataset	Model	Set	AUC	Accuracy	Sensitivity	Specificity
T1C.csv	Logistic Regression	Training	0.780564	0.647059	0.409091	0.827586
T1C.csv	Logistic Regression	Testing	0.689394	0.652174	0.416667	0.909091
T1C.csv	Logistic Regression	Cross-validation	0.552206	0.648649	0.411765	0.85
T1C.csv	Naive Bayes	Training	0.652038	0.568627	0.681818	0.482759
T1C.csv	Naive Bayes	Testing	0.80303	0.695652	0.833333	0.545455
T1C.csv	Naive Bayes	Cross-validation	0.695221	0.608108	0.735294	0.5
T1C.csv	Decision Tree	Training	0.819749	0.745098	0.454545	0.965517
T1C.csv	Decision Tree	Testing	0.734848	0.478261	0.166667	0.818182
T1C.csv	Decision Tree	Cross-validation	0.368015	0.662162	0.352941	0.925
T1C.csv	Gradient Boosting	Training	0.949843	0.862745	0.772727	0.931034
T1C.csv	Gradient Boosting	Testing	0.598485	0.652174	0.416667	0.909091
T1C.csv	Gradient Boosting	Cross-validation	0.469118	0.797297	0.647059	0.925
T1C.csv	SVM	Training	0.197492	0.666667	0.227273	1
T1C.csv	SVM	Testing	0.257576	0.478261	0.0833333	0.909091
T1C.csv	SVM	Cross-validation	0.406985	0.608108	0.176471	0.975
T1C.csv	Random Forest	Training	0.783699	0.72549	0.5	0.896552
T1C.csv	Random Forest	Testing	0.780303	0.73913	0.583333	0.909091
T1C.csv	Random Forest	Cross-validation	0.615074	0.72973	0.529412	0.9
T1C.csv	XGBoost	Training	0.77116	0.784314	0.636364	0.896552
T1C.csv	XGBoost	Testing	0.765152	0.652174	0.416667	0.909091
T1C.csv	XGBoost	Cross-validation	0.563603	0.743243	0.558824	0.9
T1C.csv	LightGBM	Training	0.945141	0.843137	0.727273	0.931034
T1C.csv	LightGBM	Testing	0.602273	0.565217	0.416667	0.727273
T1C.csv	LightGBM	Cross-validation	0.461765	0.756757	0.617647	0.875
T1.csv	Logistic Regression	Training	0.865204	0.784314	0.772727	0.793103
T1.csv	Logistic Regression	Testing	0.636364	0.565217	0.416667	0.727273
T1.csv	Logistic Regression	Cross-validation	0.677941	0.716216	0.647059	0.775
T1.csv	Naive Bayes	Training	0.719436	0.588235	0.863636	0.37931
T1.csv	Naive Bayes	Testing	0.840909	0.73913	0.833333	0.636364
T1.csv	Naive Bayes	Cross-validation	0.693382	0.635135	0.852941	0.45
T1.csv	Decision Tree	Training	0.841693	0.784314	0.636364	0.896552
T1.csv	Decision Tree	Testing	0.617424	0.434783	0.0833333	0.818182
T1.csv	Decision Tree	Cross-validation	0.578309	0.675676	0.441176	0.875
T1.csv	Gradient Boosting	Training	0.987461	0.941176	0.909091	0.965517
T1.csv	Gradient Boosting	Testing	0.628788	0.608696	0.416667	0.818182
T1.csv	Gradient Boosting	Cross-validation	0.576471	0.837838	0.735294	0.925
T1.csv	SVM	Training	0.0987461	0.784314	0.636364	0.896552
T1.csv	SVM	Testing	0.477273	0.478261	0.166667	0.818182
T1.csv	SVM	Cross-validation	0.441912	0.689189	0.470588	0.875
T1.csv	Random Forest	Training	0.829154	0.72549	0.454545	0.931034
T1.csv	Random Forest	Testing	0.765152	0.521739	0.25	0.818182
T1.csv	Random Forest	Cross-validation	0.578676	0.662162	0.382353	0.9
T1.csv	XGBoost	Training	0.819749	0.764706	0.5	0.965517
T1.csv	XGBoost	Testing	0.636364	0.565217	0.333333	0.818182
T1.csv	XGBoost	Cross-validation	0.563971	0.702703	0.441176	0.925
T1.csv	LightGBM	Training	0.995298	0.980392	0.954545	1
T1.csv	LightGBM	Testing	0.704545	0.652174	0.5	0.818182
T1.csv	LightGBM	Cross-validation	0.590441	0.878378	0.794118	0.95
T2.csv	Logistic Regression	Training	0.818182	0.686275	0.545455	0.793103
T2.csv	Logistic Regression	Testing	0.80303	0.73913	0.5	1
T2.csv	Logistic Regression	Cross-validation	0.705147	0.702703	0.529412	0.85
T2.csv	Naive Bayes	Training	0.728056	0.647059	0.454545	0.793103
T2.csv	Naive Bayes	Testing	0.840909	0.73913	0.5	1
T2.csv	Naive Bayes	Cross-validation	0.726471	0.675676	0.470588	0.85
T2.csv	Decision Tree	Training	0.818182	0.784314	0.681818	0.862069
T2.csv	Decision Tree	Testing	0.613636	0.565217	0.416667	0.727273
T2.csv	Decision Tree	Cross-validation	0.574632	0.716216	0.588235	0.825
T2.csv	Gradient Boosting	Training	0.976489	0.941176	0.954545	0.931034
T2.csv	Gradient Boosting	Testing	0.621212	0.565217	0.416667	0.727273
T2.csv	Gradient Boosting	Cross-validation	0.640074	0.824324	0.764706	0.875
T2.csv	SVM	Training	0.0815047	0.72549	0.363636	1
T2.csv	SVM	Testing	0.393939	0.565217	0.25	0.909091
T2.csv	SVM	Cross-validation	0.447794	0.675676	0.323529	0.975
T2.csv	Random Forest	Training	0.877743	0.803922	0.590909	0.965517
T2.csv	Random Forest	Testing	0.568182	0.565217	0.25	0.909091
T2.csv	Random Forest	Cross-validation	0.635294	0.72973	0.470588	0.95
T2.csv	XGBoost	Training	0.822884	0.745098	0.590909	0.862069
T2.csv	XGBoost	Testing	0.587121	0.565217	0.333333	0.818182
T2.csv	XGBoost	Cross-validation	0.646691	0.689189	0.5	0.85
T2.csv	LightGBM	Training	0.987461	0.960784	0.954545	0.965517
T2.csv	LightGBM	Testing	0.643939	0.565217	0.416667	0.727273
T2.csv	LightGBM	Cross-validation	0.624265	0.837838	0.764706	0.9
T2_FLAIR.csv	Logistic Regression	Training	0.804075	0.72549	0.636364	0.793103
T2_FLAIR.csv	Logistic Regression	Testing	0.44697	0.434783	0.333333	0.545455
T2_FLAIR.csv	Logistic Regression	Cross-validation	0.586765	0.635135	0.529412	0.725
T2_FLAIR.csv	Naive Bayes	Training	0.760188	0.666667	0.909091	0.482759
T2_FLAIR.csv	Naive Bayes	Testing	0.727273	0.652174	0.916667	0.363636
T2_FLAIR.csv	Naive Bayes	Cross-validation	0.669853	0.662162	0.911765	0.45
T2_FLAIR.csv	Decision Tree	Training	0.840909	0.823529	0.681818	0.931034
T2_FLAIR.csv	Decision Tree	Testing	0.507576	0.434783	0.333333	0.545455
T2_FLAIR.csv	Decision Tree	Cross-validation	0.552206	0.702703	0.558824	0.825
T2_FLAIR.csv	Gradient Boosting	Training	0.990596	0.941176	0.909091	0.965517
T2_FLAIR.csv	Gradient Boosting	Testing	0.363636	0.26087	0.0833333	0.454545
T2_FLAIR.csv	Gradient Boosting	Cross-validation	0.561765	0.72973	0.617647	0.825
T2_FLAIR.csv	SVM	Training	0.858934	0.745098	0.636364	0.827586
T2_FLAIR.csv	SVM	Testing	0.378788	0.347826	0.25	0.454545
T2_FLAIR.csv	SVM	Cross-validation	0.486029	0.621622	0.5	0.725
T2_FLAIR.csv	Random Forest	Training	0.909091	0.862745	0.727273	0.965517
T2_FLAIR.csv	Random Forest	Testing	0.378788	0.304348	0.25	0.363636
T2_FLAIR.csv	Random Forest	Cross-validation	0.547059	0.689189	0.558824	0.8
T2_FLAIR.csv	XGBoost	Training	0.760188	0.666667	0.409091	0.862069
T2_FLAIR.csv	XGBoost	Testing	0.606061	0.521739	0.333333	0.727273
T2_FLAIR.csv	XGBoost	Cross-validation	0.484559	0.621622	0.382353	0.825
T2_FLAIR.csv	LightGBM	Training	0.990596	0.921569	0.863636	0.965517
T2_FLAIR.csv	LightGBM	Testing	0.409091	0.391304	0.25	0.545455
T2_FLAIR.csv	LightGBM	Cross-validation	0.599632	0.756757	0.647059	0.85
DWI.csv	Logistic Regression	Training	0.777429	0.72549	0.545455	0.862069
DWI.csv	Logistic Regression	Testing	0.69697	0.565217	0.333333	0.818182
DWI.csv	Logistic Regression	Cross-validation	0.677206	0.675676	0.470588	0.85
DWI.csv	Naive Bayes	Training	0.722571	0.666667	0.409091	0.862069
DWI.csv	Naive Bayes	Testing	0.723485	0.652174	0.5	0.818182
DWI.csv	Naive Bayes	Cross-validation	0.666912	0.662162	0.441176	0.85
DWI.csv	Decision Tree	Training	0.768025	0.72549	0.454545	0.931034
DWI.csv	Decision Tree	Testing	0.628788	0.521739	0.166667	0.909091
DWI.csv	Decision Tree	Cross-validation	0.573897	0.662162	0.352941	0.925
DWI.csv	Gradient Boosting	Training	0.954545	0.901961	0.863636	0.931034
DWI.csv	Gradient Boosting	Testing	0.712121	0.695652	0.583333	0.818182
DWI.csv	Gradient Boosting	Cross-validation	0.655882	0.837838	0.764706	0.9
DWI.csv	SVM	Training	0.884013	0.72549	0.409091	0.965517
DWI.csv	SVM	Testing	0.666667	0.608696	0.333333	0.909091
DWI.csv	SVM	Cross-validation	0.454412	0.689189	0.382353	0.95
DWI.csv	Random Forest	Training	0.811912	0.803922	0.636364	0.931034
DWI.csv	Random Forest	Testing	0.689394	0.652174	0.416667	0.909091
DWI.csv	Random Forest	Cross-validation	0.617647	0.756757	0.558824	0.925
DWI.csv	XGBoost	Training	0.848746	0.803922	0.727273	0.862069
DWI.csv	XGBoost	Testing	0.685606	0.652174	0.583333	0.727273
DWI.csv	XGBoost	Cross-validation	0.689706	0.756757	0.676471	0.825
DWI.csv	LightGBM	Training	0.984326	0.921569	0.863636	0.965517
DWI.csv	LightGBM	Testing	0.80303	0.652174	0.583333	0.727273
DWI.csv	LightGBM	Cross-validation	0.662868	0.837838	0.764706	0.9
ADC.csv	Logistic Regression	Training	0.793103	0.745098	0.545455	0.896552
ADC.csv	Logistic Regression	Testing	0.704545	0.608696	0.416667	0.818182
ADC.csv	Logistic Regression	Cross-validation	0.631618	0.702703	0.5	0.875
ADC.csv	Naive Bayes	Training	0.724138	0.647059	0.454545	0.793103
ADC.csv	Naive Bayes	Testing	0.825758	0.73913	0.583333	0.909091
ADC.csv	Naive Bayes	Cross-validation	0.661765	0.675676	0.5	0.825
ADC.csv	Decision Tree	Training	0.781348	0.705882	0.590909	0.793103
ADC.csv	Decision Tree	Testing	0.549242	0.565217	0.416667	0.727273
ADC.csv	Decision Tree	Cross-validation	0.563603	0.662162	0.529412	0.775
ADC.csv	Gradient Boosting	Training	0.962382	0.882353	0.863636	0.896552
ADC.csv	Gradient Boosting	Testing	0.727273	0.565217	0.5	0.636364
ADC.csv	Gradient Boosting	Cross-validation	0.663971	0.783784	0.735294	0.825
ADC.csv	SVM	Training	0.890282	0.784314	0.5	1
ADC.csv	SVM	Testing	0.810606	0.73913	0.583333	0.909091
ADC.csv	SVM	Cross-validation	0.623529	0.77027	0.529412	0.975
ADC.csv	Random Forest	Training	0.81348	0.705882	0.454545	0.896552
ADC.csv	Random Forest	Testing	0.727273	0.652174	0.583333	0.727273
ADC.csv	Random Forest	Cross-validation	0.656618	0.689189	0.5	0.85
ADC.csv	XGBoost	Training	0.775862	0.745098	0.5	0.931034
ADC.csv	XGBoost	Testing	0.776515	0.608696	0.583333	0.636364
ADC.csv	XGBoost	Cross-validation	0.670221	0.702703	0.529412	0.85
ADC.csv	LightGBM	Training	0.954545	0.882353	0.818182	0.931034
ADC.csv	LightGBM	Testing	0.75	0.695652	0.666667	0.727273
ADC.csv	LightGBM	Cross-validation	0.622059	0.824324	0.764706	0.875
Multi-parameter	Logistic Regression	Training	0.873041	0.784314	0.727273	0.827586
Multi-parameter	Logistic Regression	Testing	0.795455	0.608696	0.416667	0.818182
Multi-parameter	Logistic Regression	Cross-validation	0.725735	0.621622	0.529412	0.7
Multi-parameter	Naive Bayes	Training	0.799373	0.705882	0.681818	0.724138
Multi-parameter	Naive Bayes	Testing	0.886364	0.782609	0.666667	0.909091
Multi-parameter	Naive Bayes	Cross-validation	0.777941	0.662162	0.558824	0.75
Multi-parameter	Decision Tree	Training	0.826803	0.784314	0.818182	0.758621
Multi-parameter	Decision Tree	Testing	0.640152	0.565217	0.5	0.636364
Multi-parameter	Decision Tree	Cross-validation	0.589706	0.635135	0.588235	0.675
Multi-parameter	Gradient Boosting	Training	0.987461	0.941176	0.954545	0.931034
Multi-parameter	Gradient Boosting	Testing	0.727273	0.608696	0.333333	0.909091
Multi-parameter	Gradient Boosting	Cross-validation	0.6875	0.635135	0.5	0.75
Multi-parameter	SVM	Training	0.0799373	0.784314	0.545455	0.965517
Multi-parameter	SVM	Testing	0.227273	0.652174	0.416667	0.909091
Multi-parameter	SVM	Cross-validation	0.584559	0.540541	0.382353	0.675
Multi-parameter	Random Forest	Training	0.841693	0.784314	0.636364	0.896552
Multi-parameter	Random Forest	Testing	0.848485	0.652174	0.416667	0.909091
Multi-parameter	Random Forest	Cross-validation	0.664706	0.635135	0.529412	0.725
Multi-parameter	XGBoost	Training	0.825235	0.784314	0.636364	0.896552
Multi-parameter	XGBoost	Testing	0.674242	0.652174	0.416667	0.909091
Multi-parameter	XGBoost	Cross-validation	0.624632	0.621622	0.470588	0.75
Multi-parameter	LightGBM	Training	0.990596	0.921569	0.909091	0.931034
Multi-parameter	LightGBM	Testing	0.810606	0.652174	0.416667	0.909091
Multi-parameter	LightGBM	Cross-validation	0.638971	0.567568	0.411765	0.7
